# Supplementary material for: Oxidation and reduction data of four subphthalocyanines with axially coordinated ferrocenylcarboxylic acids
Source: Data Brief. 2020 Jun 3;31:105816. doi: 10.1016/j.dib.2020.105816 (PMC7298653; doi:10.1016/j.dib.2020.105816)
Supplement: Supplementary file 1 [file mmc1.xml]

<?xml version="1.0" encoding="utf-8" standalone="no"?>
<data>
  <datasets>
    <author>ConradJ@ufs.ac.za;jeanet.conradie@gmail.com</author>
    <type>0</type>
    <dataset>
      <value>6</value>
      <reason>Other (please explain)</reason>
      <comments>Data uploaded as supplementary information.</comments>
    </dataset>
  </datasets>
</data>
